# Supplementary material for: Transposon sequencing reveals metabolic pathways essential for Mycobacterium tuberculosis infection
Source: PLoS Pathog. 2024 Mar 18;20(3):e1011663. doi: 10.1371/journal.ppat.1011663 (PMC10977890; doi:10.1371/journal.ppat.1011663)
Supplement: S1 Data — This supporting data file includes the individual numerical values used to generate the graphs in Figs 1, 2B, 2C, 3, 4, 5, S1, S3, and S5 and the results of statistical analyses on these data. Data for each figure are provided in separate tabs. Raw data used for generating the volcano plots in Figs 2D–2F and S2 are provided in S3 Table. (XLSX) [file ppat.1011663.s010.xlsx]

## Sheet: Fig 1 all
Day	WT	WT	WT	panC::Tn	panC::Tn	panC::Tn	ribA2::Tn	ribA2::Tn	ribA2::Tn	ribG::Tn	ribG::Tn	ribG::Tn	purF::Tn	purF::Tn	purF::Tn	pheA::Tn	pheA::Tn	pheA::Tn	trpG::Tn	trpG::Tn	trpG::Tn	trpB::Tn	trpB::Tn	trpB::Tn	purM::Tn	purM::Tn	purM::Tn	purQ::Tn	purQ::Tn	purQ::Tn	proC::Tn	proC::Tn	proC::Tn	pabB::Tn	pabB::Tn	pabB::Tn	gltB::Tn	gltB::Tn	gltB::Tn	ilvE::Tn	ilvE::Tn	ilvE::Tn	ilvA::Tn	ilvA::Tn	ilvA::Tn
0	0.01	0.01	0.01	0.01	0.01	0.01	0.01	0.01	0.01	0.01	0.01	0.01	0.01	0.01	0.01	0.01	0.01	0.01	0.01	0.01	0.01	0.01	0.01	0.01	0.01	0.01	0.01	0.01	0.01	0.01	0.01	0.01	0.01	0.01	0.01	0.01	0.01	0.01	0.01	0.01	0.01	0.01	0.01	0.01	0.01
2	0.07	0.064	0.06	0.018	0.018	0.024	0.038	0.028	0.034	0.028	0.024	0.022	0.02	0.016	0.018	0.012	0.044	0.02	0.018	0.016	0.02	0.022	0.012	0.026	0.018	0.02	0.024	0.028	0.024	0.034	0.042	0.048	0.05	0.008	0.01	0.016	0.014	0.014	0.016	0.078	0.068	0.074	0.028	0.022	0.026
4	0.38	0.326	0.366	0.026	0.022	0.022	0.058	0.046	0.07	0.048	0.044	0.046	0.036	0.036	0.032	0.032	0.02	0.022	0.024	0.03	0.026	0.042	0.026	0.034	0.04	0.03	0.034	0.042	0.04	0.042	0.076	0.092	0.078	0.024	0.016	0.018	0.02	0.02	0.02	0.39	0.36	0.394	0.038	0.032	0.04
7	1.924	1.808	1.824	0.026	0.026	0.026	0.07	0.06	0.064	0.06	0.05	0.054	0.032	0.03	0.03	0.022	0.022	0.02	0.036	0.024	0.024	0.024	0.024	0.038	0.036	0.034	0.032	0.034	0.03	0.036	0.116	0.124	0.124	0.022	0.02	0.02	0.028	0.026	0.026	1.784	1.748	1.776	0.034	0.034	0.032
9	2.59	2.46	2.33	0.03	0.032	0.03	0.052	0.046	0.054	0.042	0.038	0.036	0.026	0.022	0.02	0.026	0.028	0.026	0.032	0.03	0.028	0.028	0.02	0.026	0.038	0.034	0.032	0.032	0.032	0.034	0.142	0.14	0.114	0.024	0.028	0.026	0.04	0.03	0.034	2.34	2.24	2.38	0.028	0.026	0.032
11	3.41	3.08	2.62	0.03	0.03	0.032	0.036	0.032	0.038	0.03	0.026	0.026	0.022	0.016	0.018	0.024	0.02	0.034	0.026	0.018	0.024	0.014	0.014	0.02	0.026	0.022	0.026	0.02	0.02	0.028	0.124	0.128	0.12	0.014	0.018	0.02	0.034	0.032	0.026	2.9	2.97	2.88	0.038	0.03	0.024
14	3.52	3.13	3.13	0.028	0.026	0.028	0.018	0.012	0.012	0.018	0.016	0.014	0.012	0.01	0.01	0.016	0.014	0.014	0.012	0.012	0.006	0.02	0.012	0.006	0.008	0.012	0.008	0.02	0.024	0.008	0.076	0.086	0.072	0.006	0.006	0.01	0.018	0.016	0.022	3.03	3.09	3.17	0.016	0.016	0.016
16																																											0.016	0.014	0.01
17	3.72	3.59	3.3	0.04	0.034	0.04	0.026	0.022	0.026	0.018	0.02	0.022	0.018	0.014	0.016	0.014	0.014	0.02	0.02	0.022	0.026	0.016	0.018	0.03	0.016	0.016	0.022	0.02	0.018	0.02	0.064	0.072	0.068	0.02	0.024	0.018	0.028	0.026	0.028	3.24	3.32	3.42

## Sheet: Fig 2B lungs and spleen CFU
Day	Lungs	Lungs	Lungs	Spleens	Spleens	Spleens
1	29600	234000	6600	276000	244000	16200
7	672000	216	494	2580000	37500	106000
21	69000	50000000	33900	150000	3990000	279000
42	1560	86	6300000	29800	3220	1460000

## Sheet: Fig 2C log2 FC
	purF::Tn	purM::Tn	purQ::Tn	pheA::Tn	trpG::Tn	trpB::Tn	proC::Tn	gltB::Tn	ilvA::Tn	ribA2::Tn	ribG::Tn	pabB::Tn	fhaA::Tn	pstP::Tn	ftsQ::Tn	ERDMAN_3321::Tn	ERDMAN_2739::Tn	ERDMAN_4254::Tn	panC::Tn	phoP::Tn-1	phoP::Tn-2	phoP::Tn-3	phoP::Tn-4	rpfA::Tn	rpfE::Tn	tadA::Tn	pstB::Tn	pstC1::Tn
Liquid/Library	0.394092	-0.928826	-0.0318993	0.734079	0.419483	1.03963	-0.762223	-0.503069	2.26765	-0.956646	0.157111	-0.894276	1.50954	-0.344179	-0.228907	0.379768	2.37112	-0.460943	-1.7009	1.97371	1.1502	-0.452236	0.456331	0.144929	-0.322367	1.54481	-0.591978	-0.692736
Plate/Library	-2.06671	-3.90667	-3.04164	-0.127447	0.449438	1.34387	-0.73507	-2.50693	2.67529	-0.54545	0.597398	-0.298085	0.401858	-1.67179	0.296495	0.463529	2.7827	-0.432478	-2.72187	1.80328	1.86101	0.474166	1.22065	0.433832	0.51443	1.68668	-0.212654	-0.551111
Plate/Liquid	-2.60524	-3.12212	-3.14539	-0.973985	-0.110216	0.162102	-0.117368	-2.15868	0.265906	0.2902	0.296862	0.425969	-1.25206	-1.46995	0.350268	-0.0578012	0.246469	-0.105054	-1.16942	-0.379636	0.54965	0.779542	0.616426	0.148111	0.697118	-0.0069955	0.265531	0.0221107
D1 Lungs/Liquid	-0.875963	-1.29582	-1.82802	-4.48839	-1.18732	0.111309	-0.862992	-7.00073	0.651978	0.284026	-0.0026219	0.766173	-0.465882	-0.352033	0.712427	0.439601	0.579772	0.383448	-3.88573	-0.0979795	-0.393013	-0.481899	-0.422054	0.797801	1.53679	0.561993	0.953468	0.550993
D1 Lungs/Plate	1.46386	1.56043	1.04933	-3.75183	-1.33163	-0.284885	-1.00821	-5.10149	0.127728	-0.252411	-0.589653	0.0633794	0.468284	0.839105	0.0913246	0.239	0.0519838	0.225021	-2.96267	0.0136594	-1.15283	-1.531	-1.3278	0.393602	0.578638	0.303844	0.448143	0.263822
D21/D1 Lungs	-10.1212	-11.0818	-9.87389	-8.10428	-9.79615	-10.1974	-8.70503	-5.72891	-1.3733	-10.0536	-10.0606	-9.52455	-5.29691	0.274656	2.4583	1.03834	2.25446	1.94652	-8.44651	0.0441389	-4.80819	-7.68535	-5.60886	3.01985	0.981671	2.32475	-2.85133	1.72508
D1 Spleen/Liquid	-1.40904	-1.65786	-1.90848	-4.10612	-1.38045	-0.499661	-1.26776	-6.49096	0.472312	0.452163	0.151101	0.569404	-0.754316	-1.31799	0.263833	0.411512	0.847885	0.0572042	-2.84707	0.0230863	0.811844	0.773842	0.667578	0.723771	1.27993	0.5452	0.972437	0.643892
D1 Spleen/Plate	0.989795	1.26144	1.03732	-3.31694	-1.48378	-0.882222	-1.35674	-4.54093	-0.0016987	-0.0259984	-0.363442	-0.0932854	0.316402	-0.0548901	-0.356002	0.25759	0.392007	-0.0579475	-1.87657	0.152202	0.0544268	-0.218507	-0.154191	0.37106	0.369331	0.34313	0.53454	0.389396
D7/D1 Spleen	-7.86817	-5.77914	-8.05231	-5.44559	-5.95506	-7.17519	-6.20843	-3.48793	-1.61377	-7.54116	-6.71142	-2.34195	0.420024	0.141027	1.22722	1.41123	0.714168	0.59913	-5.5159	0.699619	-0.187353	-0.197473	-0.45022	1.61888	1.63375	1.37837	0.628077	2.36202
D21/D1 Spleen	-8.51231	-7.51184	-7.70832	-7.0305	-8.57465	-8.44476	-3.20247	-4.11831	0.237488	-8.80186	-8.99825	-1.67783	0.0536245	2.41492	1.25694	1.38359	1.68039	1.89602	-7.04569	-0.586033	-1.55371	-1.95527	-1.90564	1.81976	1.94211	1.85584	1.57101	1.84446
D42/D1 Spleen	-7.69913	-6.43672	-6.97086	-5.33775	-7.70239	-8.37471	-2.10172	-2.4508	0.164107	-8.22296	-8.23513	-5.35689	0.322754	-0.191297	1.22798	1.02324	1.52956	2.28266	-5.95696	-0.975517	-1.36349	-5.4341	-3.21985	2.11083	1.88725	1.89023	2.34783	2.92154
D1 Lungs/Spleen	0.489685	0.315412	0.03641	-0.431041	0.158241	0.59632	0.367815	-0.555416	0.130243	-0.214397	-0.233107	0.155489	0.199087	0.88453	0.406897	-0.0145709	-0.321627	0.274433	-1.08901	-0.141442	-1.20449	-1.30448	-1.16575	0.0260002	0.20733	-0.0309058	-0.0675923	-0.140022
D21 Lungs/Spleen	-0.644244	-2.79085	-1.64478	-1.32495	-0.69345	-0.722584	-4.66635	-1.77602	-0.87887	-1.07078	-0.884815	-7.17857	-4.61781	-0.482733	1.83378	0.171573	0.707068	0.905201	-2.08381	0.945961	-4.00435	-6.58729	-4.49323	1.71219	-0.178625	0.973922	-4.35023	0.341409

## Sheet: Fig 3B OD
Fig 3B. Raw OD600 Data
Day	WT	WT	WT	purF::Tn	purF::Tn	purF::Tn	purF::Tn pMV-purF	purF::Tn pMV-purF	purF::Tn pMV-purF	purF::Tn +thiamine +hypoxanthine	purF::Tn +thiamine +hypoxanthine	purF::Tn +thiamine +hypoxanthine
0	0.01	0.01	0.01	0.01	0.01	0.01	0.01	0.01	0.01	0.01	0.01	0.01
2	0.078	0.064	0.072	0.02	0.016	0.014	0.058	0.062	0.046	0.036	0.038	0.036
4	0.392	0.378	0.372	0.02	0.016	0.014	0.294	0.31	0.26	0.196	0.204	0.186
7	2.492	2.412	2.376	0.02	0.016	0.012	1.628	1.836	1.432	0.868	0.9	0.928
9	3.03	2.88	2.88	0.006	0.006	0.006	2.72	2.89	2.83	1.81	1.67	1.61
11	3.09	3.34	2.94	0.01	0.006	0.008	2.83	2.93	2.81	2.76	2.76	2.8
16	5.05	4.78	4.27	0.008	0.008	0.006	4.35	4.21	4.38	3.58	3.42	3.97
18	4.92	4.48	4.12	0.014	0.018	0.016	4.85	4.41	4.49	2.18	2.27	2.28
21	4.22	4.3	4.13	0.004	0.004	0.006	4.79	4.5	4.27	1.31	1.5	1.15
Fig 3B. Statistical analyses - T-test
Day	WT vs purF	WT vs comp	WT vs Tn supp
0	#DIV/0!	#DIV/0!	#DIV/0!
2	0.00024609	0.0637101	0.00108162
4	4.9836e-07	0.00430655	1.9454e-05
7	2.4723e-07	0.00283065	2.3864e-06
9	5.1201e-07	0.173553	9.1282e-05
11	1.1694e-05	0.0949427	0.0407148
16	3.3315e-05	0.17468	0.0206083
18	4.1512e-05	0.789026	0.00063402
21	1.10764e-07	0.127749	1.34898e-05

## Sheet: Fig 3C CFU
Fig 3C. Raw data. CFU/ml
Day	WT	WT	WT	purF::Tn pMV-purF	purF::Tn pMV-purF	purF::Tn pMV-purF	purF::Tn +thiam + hypo	purF::Tn +thiam + hypo	purF::Tn +thiam + hypo	purF::Tn	purF::Tn	purF::Tn
0	5800000	3700000	2500000	1100000	1110000	1070000	600000	1310000	440000	980000	1030000	1470000
4	162000000	143000000	91000000	81000000	107000000	62000000	63000000	27000000	27000000	450000	360000	340000
7	1460000000	1640000000	1440000000	640000000	760000000	300000000	410000000	91000000	221000000	11300	10800	10900
11	1330000000	1050000000	1160000000	3400000000	840000000	640000000	520000000	1290000000	540000000	320	440	350
14	3650000000	2400000000	4900000000	3200000000	1460000000	3100000000	1710000000	1110000000	4200000000	11	8	9
18	2160000000	740000000	1310000000	1940000000	1030000000	2020000000	800000000	880000000	900000000	0	1	1
21	1960000000	660000000	610000000	2030000000	950000000	480000000	420000000	480000000	600000000	0	0	0
Fig 3C. Statisical analysis: T-test
Day	WT vs purF	WT vs comp	WT purF+supp
0	0.043796	0.0394012	0.0324561
4	0.00343735	0.122422	0.0188628
7	1.84947e-05	0.00336289	0.00034615
11	0.000131953	0.642946	0.210399
14	0.00719269	0.310252	0.332703
18	0.0272404	0.6437	0.25933
21	0.0714827	0.91001	0.264789

## Sheet: Fig 3D lungs CFU
Fig 3D. Raw Data. Lung CFU.
Day	WT	WT	WT	WT	WT	WT	purF::Tn	purF::Tn	purF::Tn	purF::Tn	purF::Tn	purF::Tn	purF::Tn pMV-purF	purF::Tn pMV-purF	purF::Tn pMV-purF	purF::Tn pMV-purF	purF::Tn pMV-purF	purF::Tn pMV-purF
1	139	153	107				107	105	107	71	71	72	101	100	124	85	85	87
7	11800	276000	16800	11400	21300	7850	49	33	59	24	18	20	1440	1350	1300	870	1430	1020
21	14400000	14700000	15000000	16800000	10800000	10200000	3	1	2	1	2	3	740000	1110000	920000	910000	620000	520000
42	828000	1530000	1140000	180000	1830000	726000	0	0	0	0	0	0	134000	370000	460000	83000	92000	350000
Fig 3D. Statistical analysis. T-test
ttest	WT vs purF	Wt vs comp	purF vs comp
1	0.0188161	0.0251454	0.431864
7	0.218037	0.227084	2.03392e-07
21	1.44376e-07	2.64795e-07	3.97839e-06
42	0.00157903	0.0103508	0.00409263

## Sheet: Fig 3E spleen CFU
Fig 3E. Raw data. Spleen CFU.
Day	WT	WT	WT	WT	WT	WT	purF::Tn	purF::Tn	purF::Tn	purF::Tn	purF::Tn	purF::Tn	purF::Tn pMV-purF	purF::Tn pMV-purF	purF::Tn pMV-purF	purF::Tn pMV-purF	purF::Tn pMV-purF	purF::Tn pMV-purF
21	117000	234000	246000	300000	264000	189000	0	0	0	0	0	0	33000	113000	48000	62000	6500	12500
42	24000	153000	24000	22800	177000	29400	0	0	0	0	0	0	6100	6300	7400	5200	6500	9000
ttest	WT vs purF	Wt vs comp	purF vs comp
21	6.3424e-06	0.000163627	0.016398
42	0.0363285	0.0535245	1.80913e-07

## Sheet: Fig 4B OD
Fig 4B Raw data. OD600.
Day	WT	WT	WT	pheA::Tn	pheA::Tn	pheA::Tn	pheA::Tn pMV-pheA	pheA::Tn pMV-pheA	pheA::Tn pMV-pheA	pheA::Tn +casamino acids	pheA::Tn +casamino acids	pheA::Tn +casamino acids
0	0.01	0.01	0.01	0.01	0.01	0.01	0.01	0.01	0.01	0.01	0.01	0.01
2	0.078	0.072	0.076	0.026	0.028	0.03	0.062	0.064	0.066	0.158	0.16	0.164
4	0.36	0.386	0.372	0.026	0.028	0.032	0.29	0.296	0.322	0.724	0.744	0.752
7	2.116	2.12	2.232	0.032	0.042	0.062	1.888	2.008	2.068	2.152	2.268	2.008
9	3.4	2.96	2.98	0.016	0.018	0.018	2.93	2.86	2.86	2.75	2.87	2.8
11	3.53	3.25	3.37	0.016	0.02	0.014	3.25	3.24	3.19	3.06	3.21	3.33
14	3.93	3.49	3.85	0.012	0.012	0.012	3.67	3.66	3.74	3.26	3.06	3.03
16	4.14	3.84	4.43	0.016	0.014	0.016	4.65	4.16	4.26	3.19	3.02	2.94
18	5.33	4.6	4.71	0.02	0.018	0.018	5.13	4.52	5.06	2.87	2.87	2.92
21	4.41	3.94	3.95	0.014	0.012	0.014	4.42	4.32	4.32	2.59	2.6	2.49
Fig 4B Statistical analyses. T-test
Day	WT vs pheA	WT vs comp	WT vs pheA + supp
0	#DIV/0!	#DIV/0!	#DIV/0!
2	2.33022e-05	0.00578456	4.3561e-06
4	1.51463e-06	0.00479923	5.18112e-06
7	6.99756e-07	0.0614299	0.881941
9	2.72629e-05	0.188689	0.106319
11	2.01484e-06	0.132818	0.178804
14	1.01428e-05	0.653457	0.013998
16	1.73067e-05	0.386622	0.00424561
18	2.82292e-05	0.941341	0.00094068
21	1.23073e-05	0.18537	0.00063523

## Sheet: Fig 4C CFU
Fig 4C. Raw data. CFU/ml
Day	WT	WT	WT	pheA::Tn pMV-pheA	pheA::Tn pMV-pheA	pheA::Tn pMV-pheA	pheA::Tn +casamino acids	pheA::Tn +casamino acids	pheA::Tn +casamino acids	pheA::Tn	pheA::Tn	pheA::Tn
0	3700000	3700000	3300000	3100000	4000000	4200000	3200000	6200000	5100000	1450000	3000000	1290000
4	96000000	92000000	83000000	20400000	78000000	28000000	104000000	135000000	79000000	1020000	1040000	1080000
7	890000000	60000000	670000000	360000000	370000000	800000000	410000000	640000000	570000000	440000	430000	470000
11	3500000000	710000000	1470000000	740000000	2160000000	550000000	1040000000	540000000	700000000	64000	52000	62000
14	2010000000	1210000000	1280000000	1150000000	800000000	800000000	930000000	930000000	990000000	7900	16900	21000
18	2160000000	1740000000	1820000000	1160000000	1500000000	3600000000	500000000	810000000	830000000	1940	2330	9900
21	1070000000	740000000	1040000000	2430000000	1950000000	660000000	510000000	560000000	630000000	520	430
Fig 4C Statistical analysis. T-test
Day	WT vs pheA	WT vs comp	WT vs pheA + supp
0	0.0421685	0.611575	0.226174
4	2.03654e-05	0.0594557	0.399925
7	0.0954533	0.921921	1
11	0.0853958	0.488494	0.251269
14	0.00422246	0.106646	0.0986902
18	0.000121065	0.827474	0.00204272
21	0.00602425	0.246993	0.0259396

## Sheet: Fig 4D lungs CFU
Fig 4D. Raw Data. Lung CFU
Day	WT	WT	WT	WT	WT	WT	pheA::Tn	pheA::Tn	pheA::Tn	pheA::Tn	pheA::Tn	pheA::Tn	pheA::Tn pMV-pheA	pheA::Tn pMV-pheA	pheA::Tn pMV-pheA	pheA::Tn pMV-pheA	pheA::Tn pMV-pheA	pheA::Tn pMV-pheA
1	139	153	107				36	51	15	34	6	20	240	197	217	118	137	125
7	11800	276000	16800	11400	21300	7850	1	0	5	2	0	0	3600	1400	3400	1780	4900	1400
21	14400000	14700000	15000000	16800000	10800000	10200000	4	2	0	1	1	3	5100000	10000000	4000000	990000	4000000	4000000
42	828000	1530000	1140000	180000	1830000	726000	0	0	0	0	0	0	580000	360000	400000	970000	620000	620000
Fig 4D Statistical analysis. T-test
ttest	WT vs pheA	WT vs comp	pheA vs comp
1	9.04554e-05	0.264687	6.8305e-05
7	0.217796	0.238945	0.000876518
21	1.44376e-07	0.000227391	0.00301587
42	0.00157903	0.113265	5.49279e-05

[truncated: 8 more sheets: Fig 4E spleen CFU, Fig 5B OD, Fig 5C CFU, Fig 5D lungs CFU, Fig 5E spleen CFU, S1 Fig all, S3 Fig OD, S5 Fig]
