# Supplementary material for: Transposon sequencing reveals metabolic pathways essential for Mycobacterium tuberculosis infection
Source: PLoS Pathog. 2024 Mar 18;20(3):e1011663. doi: 10.1371/journal.ppat.1011663 (PMC10977890; doi:10.1371/journal.ppat.1011663)
Supplement: S1 File — (ZIP) [file ppat.1011663.s012.zip]

Archive with 18 entries (15 files):
- Tnseq3/
- Tnseq3/data/
- Tnseq3/data/serratia.rda
- Tnseq3/R/
- Tnseq3/R/.Rhistory
- Tnseq3/R/BiasFactor.R
- Tnseq3/R/CDfun.exact.R
- Tnseq3/R/CDfun.weights.R
- Tnseq3/R/CombineEst.R
- Tnseq3/R/CombineNBEst.R
- Tnseq3/R/CombinePvals.R
- Tnseq3/R/Est.limma.R
- Tnseq3/R/Est.NB.R
- Tnseq3/R/nbinomTestForMatricesLess.R
- Tnseq3/R/nbinomTestLess.R
- Tnseq3/R/stouffer.R
- Tnseq3/R/TnseqDiff.R
- Tnseq3/try package example.R
