# Supplementary material for: Transposon sequencing reveals metabolic pathways essential for Mycobacterium tuberculosis infection
Source: PLoS Pathog. 2024 Mar 18;20(3):e1011663. doi: 10.1371/journal.ppat.1011663 (PMC10977890; doi:10.1371/journal.ppat.1011663)
Supplement: S1 File — (ZIP) [file ppat.1011663.s012.zip › Tnseq3/R/CDfun.weights.R]

CDfun.weights <-
function (dlist=dlist, limit=limit){


  # logFC is the median logFC
  logFC.cd=sapply(dlist,function(l) 
    uniroot(function(x)  sum(l$weights*qnorm((pt((x-l$bhat)/l$se,l$df)))), 
            lower = -limit, upper = limit, trace=TRUE, tol = 1e-10)$root
  )

  pvalBLess.cd=sapply(dlist, function(l)  1-pnorm(1/sqrt(sum(l$weights))*sum(l$weights*qnorm(pt(-l$bhat/l$se,l$df)))))
  
  pvalALess.cd= 1- pvalBLess.cd  
  pval.cd= 2*pmin(pvalBLess.cd,pvalALess.cd)
  
  res.cd=cbind.data.frame(ID=names(pvalBLess.cd),FC=2^(logFC.cd),log2FC=logFC.cd, pvalue=pval.cd)
  
  return(res.cd=res.cd)
}
