# Supplementary material for: Transposon sequencing reveals metabolic pathways essential for Mycobacterium tuberculosis infection
Source: PLoS Pathog. 2024 Mar 18;20(3):e1011663. doi: 10.1371/journal.ppat.1011663 (PMC10977890; doi:10.1371/journal.ppat.1011663)
Supplement: S1 File — (ZIP) [file ppat.1011663.s012.zip › Tnseq3/R/CombinePvals.R]

CombinePvals <-
function(nb.est=nb.est){
  p=nb.est$pBLess.DES
  p.other= 1- p
  
  dLBLess=split(p, nb.est$ID)  
  dLALess=split(p.other,nb.est$ID)
  
  pBLess=sapply(dLBLess,function(s) stouffer(pmax(1.0e-8,pmin(s,0.99999))))
  pALess=sapply(dLALess,function(s) stouffer(pmax(1.0e-8,pmin(s,0.99999))))


  pval.nb=2*pmin(pBLess,pALess)  # two-sided p
  
  res.NB=cbind.data.frame(ID=names(pBLess),p.nb=pval.nb)
  return(res.NB)
}
