# Supplementary material for: Transposon sequencing reveals metabolic pathways essential for Mycobacterium tuberculosis infection
Source: PLoS Pathog. 2024 Mar 18;20(3):e1011663. doi: 10.1371/journal.ppat.1011663 (PMC10977890; doi:10.1371/journal.ppat.1011663)
Supplement: S1 File — (ZIP) [file ppat.1011663.s012.zip › Tnseq3/try package example.R]

rm(list=ls())
library(edgeR)
library(limma)
#library(DESeq2)

# set path
setwd("D:/Research_All/Manuscripts/InSeq/ConditionalEssential/Package/Tnseq3/R")

#load all R functions in the above folder
files.sources = list.files()
sapply(files.sources, source)

#load the example data
load("D:/Research_All/Manuscripts/InSeq/ConditionalEssential/Package/Tnseq3/data/serratia.rda")

#================================================
# Two pools and with replicates in both condition
#================================================
# Test the first 100 insertions
serr=serratia[1:100,]
# obtain the count matrix
countData=serr[,-c(1,2,3)]
condition=c(rep("Input",4),rep("Output",8))
pool=c(1,1,2,2,1,1,1,1,2,2,2,2)
geneID=as.character(serr$GeneID)
location=serr$Loc


foo<-TnseqDiff(countData, geneID, location, pool, condition)  
res=foo$resTable

# adjust pvalues using Benjamini & Hochberg
res$padj=p.adjust(res$pvalue, method = "BH")


#==================================================
# only one pool and with replicates in both condition
#===================================================

countData=as.matrix(serr[,c(4,5,8,9,10,11)])
condition=c(rep("Input",2),rep("Output",4))
pool=c(1,1,1,1,1,1)
geneID=as.character(serr$GeneID)
location=serr$Loc

foo<-TnseqDiff(countData, geneID, location, pool, condition)  
res=foo$resTable

#==================================================
# no replicate in both conditions== ERROR!
#===================================================
countData=serr[,c(4,6,8,12)]
condition=c("Input","Input","Output","Output")
pool=c(1,2,1,2)
geneID=as.character(serr$GeneID)
location=serr$Loc

foo<-TnseqDiff(countData, geneID, location, pool, condition)  
res=foo$resTable
